# Supplementary material for: Mapping the DNA Damaging Effects of Polypyridyl Copper Complexes with DNA Electrochemical Biosensors
Source: Molecules. 2022 Jan 19;27(3):645. doi: 10.3390/molecules27030645 (PMC8838702; doi:10.3390/molecules27030645)
Supplement: Supplementary file 1 [file molecules-27-00645-s001.zip]

Archive with 1 entries (1 files):
- molecules-1507238-supplementary.pdf
